# Supplementary material for: Cost-effectiveness of exercise referral schemes: a systematic review of health economic studies
Source: Eur J Public Health. 2021 Dec 4;32(1):87–94. doi: 10.1093/eurpub/ckab189 (PMC9090165; doi:10.1093/eurpub/ckab189)
Supplement: ckab189_Supplementary_Data [file ckab189_supplementary_data.zip]

Archive with 3 entries (3 files):
- ejph-2020-05-om-0590-File006.docx
- ejph-2020-05-om-0590-File007.docx
- ejph-2020-05-om-0590-File008.docx
